# Supplementary material for: Targeting Diet Quality at the Workplace: Influence on Cardiometabolic Risk
Source: Nutrients. 2021 Jun 30;13(7):2283. doi: 10.3390/nu13072283 (PMC8308315; doi:10.3390/nu13072283)
Supplement: Supplementary file 1 [file nutrients-13-02283-s001.zip]

Archive with 1 entries (1 files):
- nutrients-1259079-supplementary.pdf
